# Supplementary material for: Avian Influenza Viruses Detected in Birds in Sub-Saharan Africa: A Systematic Review
Source: Viruses. 2020 Sep 7;12(9):993. doi: 10.3390/v12090993 (PMC7552061; doi:10.3390/v12090993)
Supplement: Supplementary file 1 [file viruses-12-00993-s001.zip]

Archive with 1 entries (1 files):
- viruses-917951-supplementary.pdf
